# Supplementary material for: Biallelic structural variations within FGF12 detected by long-read sequencing in epilepsy
Source: Life Sci Alliance. 2023 Jun 7;6(8):e202302025. doi: 10.26508/lsa.202302025 (PMC10248215; doi:10.26508/lsa.202302025)
Supplement: Supplementary file 4 [file LSA-2023-02025_TableS2.xlsx]

## Sheet: Table S2
		Table S2. SV breakpoints detected by LRWGS and OGM in patient 1.
			Deletion (chr3)			Duplication (chr3)
			Start	End	Size (bases)	Start	End	Size (bases)
		LRWGS	192083678	192145703	62025	192330351	192499579	169228
		OGM	192081487	192146213	64726	192346230	192498352	152122
		chr: chromosome
		LRWGS: Long-read whole genome sequencing
		OGM: Optical genome mapping
