# Supplementary material for: Biallelic structural variations within FGF12 detected by long-read sequencing in epilepsy
Source: Life Sci Alliance. 2023 Jun 7;6(8):e202302025. doi: 10.26508/lsa.202302025 (PMC10248215; doi:10.26508/lsa.202302025)
Supplement: Supplementary file 5 [file LSA-2023-02025_SdataF4.xlsx]

## Sheet: Source_data
	Figure 4A. The expression analysis of FGF12 mRNA in LCL of family 1 and an unrelated control using ddPCR (copies/µl).
											median
	Patient 1	0.07	0	0	0	0	0.07	0	0	0.5	0
	Father	0.81	1.03	1.21	1.22	1.7	1.7	1.6	1.33	1.32	1.32
	Mother	0.27	0.28	0.27	0.44	0.76	0.55	0.56	0.52	0.63	0.52
	Control 1	0.71	0.34	0.44	0.95	0.54	0.94	0.89	0.52	0.68	0.68
	Figure 4C. The expression analysis of FGF12 mRNA in LCLs of four unrelated controls using ddPCR (copies/µl).
								median
	Control 2	0.76	1.11	0.52	0.53	0.74	0.6	0.67
	Control 3	0.45	1.11	0.52	0.65	0.3	0.32	0.485
	Control 4	1	1.38	1.02	0.85	0.72	1.03	1.01
	Control 5	0.85	1.01	1.3	1.33	1.03	0.76	1.02
	Figure 4E. The ASE-analysis of the normal allele of FGF12 in LCLs of the father of patient 1 and unrelated controls using ddPCR (copies/µl).
								median
	Father	1.4	0.93	1.11	1.09	0.88	0.76	1.01
	Control 1	0.44	0.3	0.65	0.15	0.42	0.48	0.43
	Control 2	0.85	0.83	0.93	1.06	0.8	0.48	0.84
	Control 3	0.95	1.04	0.86	0.95	0.82	1.02	0.95
	Control 4	0.93	0.63	1.3	0.88	0.76	0.85	0.865
