# Supplementary material for: Biallelic structural variations within FGF12 detected by long-read sequencing in epilepsy
Source: Life Sci Alliance. 2023 Jun 7;6(8):e202302025. doi: 10.26508/lsa.202302025 (PMC10248215; doi:10.26508/lsa.202302025)
Supplement: Supplementary file 6 [file LSA-2023-02025_TableS3.xlsx]

## Sheet: Table S3
			Table S3. Primers and TaqMan probes used in this study.
			Patient 1	PCR & sanger	Forward	Reverse
				FGF12 Deletion allele	CCAAATAACCCCAGGACCATCA	CTCTCTGAGCTGGTTTCCTCTG
					CTCACCAGCTACTCACCT	CTCTCTGAGCTGGTTTCCTCTG
				FGF12 Duplication allele	CGCCAAAGAAGCTGTAAGATTCA	CCTGAGGTGTTTCTGGTATGC
					CGCCAAAGAAGCTGTAAGATTCA	GTGGTGTAAGGTAAGGGTCCAG
				FGF12 cDNA	CGAAAACAGCGACTACACTCT	GATTCTTGCTGGCGGTACA
				ZNF292 duplication allele	GGCATTAGGTTGGCCACTAAC	TTTAGGATGAGGCTGGGTGTG
			Patient 1, Taqman probe	Exon4-5: Hs00912824_m1 (FAM)
				Exon5-6: Hs00374427_m1 (FAM)
			Patient 2	PCR & sanger	Forward	Reverse
				FGF12 missense	GAGGGCTTGGTTTTCTTCACT	GCTTCAAGCCTGAGCAAGTTA
			Drosophila bnl		Forward	Reverse
				Glu324Lys mutagenesis	CGACTGCGTCTTCAACAAGAACATGGGTCTTCAG	CTGAAGACCCATGTTCTTGTTGAAGACGCAGTCG
