# Supplementary material for: Biallelic structural variations within FGF12 detected by long-read sequencing in epilepsy
Source: Life Sci Alliance. 2023 Jun 7;6(8):e202302025. doi: 10.26508/lsa.202302025 (PMC10248215; doi:10.26508/lsa.202302025)
Supplement: Supplementary file 8 [file LSA-2023-02025_TableS4.xlsx]

## Sheet: Table S4
	Table S4. Characterization of controls used in this study.
	Control No.	Phenotype
	Control 1	Healthy
	Control 2	Brain monoamine vesicular transport disease
	Control 3	Heart disease
	Control 4	Brain malformation
	Control 5	Neurodevelopmental disorder
	Control 6	Healthy
	Control 7	Healthy
